# Supplementary material for: A Fenton Approach to Aromatic Radical Cations and Diarylmethane Synthesis
Source: J Org Chem. 2023 Oct 17;88(21):15060–6. doi: 10.1021/acs.joc.3c01505 (PMC10629232; doi:10.1021/acs.joc.3c01505)
Supplement: Supplementary file 2 — jo3c01505_si_002.zip [file jo3c01505_si_002.zip]

Archive with 1,910 entries (1,585 files):
- FIDs/6a/
- FIDs/6a/2/
- FIDs/6a/2/acqu
- FIDs/6a/2/acqus
- FIDs/6a/2/audita.txt
- FIDs/6a/2/cpdprg2
- FIDs/6a/2/fid
- FIDs/6a/2/format.temp
- FIDs/6a/2/pdata/
- FIDs/6a/2/pdata/1/
- FIDs/6a/2/pdata/1/1i
- FIDs/6a/2/pdata/1/1r
- FIDs/6a/2/pdata/1/auditp.txt
- FIDs/6a/2/pdata/1/outd
- FIDs/6a/2/pdata/1/proc
- FIDs/6a/2/pdata/1/procs
- FIDs/6a/2/pdata/1/title
- FIDs/6a/2/pulseprogram
- FIDs/6a/2/scon2
- FIDs/6a/2/shimvalues
- FIDs/6a/2/uxnmr.par
- FIDs/6a-C13/
- FIDs/6a-C13/1/
- FIDs/6a-C13/1/acqu
- FIDs/6a-C13/1/acqus
- FIDs/6a-C13/1/audita.txt
- FIDs/6a-C13/1/cpdprg2
- FIDs/6a-C13/1/fid
- FIDs/6a-C13/1/format.temp
- FIDs/6a-C13/1/pdata/
- FIDs/6a-C13/1/pdata/1/
- FIDs/6a-C13/1/pdata/1/1i
- FIDs/6a-C13/1/pdata/1/1r
- FIDs/6a-C13/1/pdata/1/auditp.txt
- FIDs/6a-C13/1/pdata/1/outd
- FIDs/6a-C13/1/pdata/1/proc
- FIDs/6a-C13/1/pdata/1/procs
- FIDs/6a-C13/1/pdata/1/title
- FIDs/6a-C13/1/pulseprogram
- FIDs/6a-C13/1/scon2
- FIDs/6a-C13/1/shimvalues
- FIDs/6a-C13/1/uxnmr.par
- FIDs/6a-d2 1H+C13/
- FIDs/6a-d2 1H+C13/1/
- FIDs/6a-d2 1H+C13/1/acqu
- FIDs/6a-d2 1H+C13/1/acqus
- FIDs/6a-d2 1H+C13/1/audita.txt
- FIDs/6a-d2 1H+C13/1/fid
- FIDs/6a-d2 1H+C13/1/format.temp
- FIDs/6a-d2 1H+C13/1/pdata/
- FIDs/6a-d2 1H+C13/1/pdata/1/
- FIDs/6a-d2 1H+C13/1/pdata/1/1i
- FIDs/6a-d2 1H+C13/1/pdata/1/1r
- FIDs/6a-d2 1H+C13/1/pdata/1/auditp.txt
- FIDs/6a-d2 1H+C13/1/pdata/1/outd
- FIDs/6a-d2 1H+C13/1/pdata/1/proc
- FIDs/6a-d2 1H+C13/1/pdata/1/procs
- FIDs/6a-d2 1H+C13/1/pdata/1/title
- FIDs/6a-d2 1H+C13/1/pulseprogram
- FIDs/6a-d2 1H+C13/1/scon2
- FIDs/6a-d2 1H+C13/1/shimvalues
- FIDs/6a-d2 1H+C13/1/uxnmr.par
- FIDs/6a-d2 1H+C13/2/
- FIDs/6a-d2 1H+C13/2/acqu
- FIDs/6a-d2 1H+C13/2/acqus
- FIDs/6a-d2 1H+C13/2/audita.txt
- FIDs/6a-d2 1H+C13/2/cpdprg2
- FIDs/6a-d2 1H+C13/2/fid
- FIDs/6a-d2 1H+C13/2/format.temp
- FIDs/6a-d2 1H+C13/2/pdata/
- FIDs/6a-d2 1H+C13/2/pdata/1/
- FIDs/6a-d2 1H+C13/2/pdata/1/1i
- FIDs/6a-d2 1H+C13/2/pdata/1/1r
- FIDs/6a-d2 1H+C13/2/pdata/1/auditp.txt
- FIDs/6a-d2 1H+C13/2/pdata/1/outd
- FIDs/6a-d2 1H+C13/2/pdata/1/proc
- FIDs/6a-d2 1H+C13/2/pdata/1/procs
- FIDs/6a-d2 1H+C13/2/pdata/1/title
- FIDs/6a-d2 1H+C13/2/pulseprogram
- FIDs/6a-d2 1H+C13/2/scon2
- FIDs/6a-d2 1H+C13/2/shimvalues
- FIDs/6a-d2 1H+C13/2/uxnmr.par
- FIDs/6a-d2- 2H/
- FIDs/6a-d2- 2H/1/
- FIDs/6a-d2- 2H/1/acqu
- FIDs/6a-d2- 2H/1/acqus
- FIDs/6a-d2- 2H/1/audita.txt
- FIDs/6a-d2- 2H/1/fid
- FIDs/6a-d2- 2H/1/format.ased
- FIDs/6a-d2- 2H/1/format.temp
- FIDs/6a-d2- 2H/1/pdata/
- FIDs/6a-d2- 2H/1/pdata/1/
- FIDs/6a-d2- 2H/1/pdata/1/1i
- FIDs/6a-d2- 2H/1/pdata/1/1r
- FIDs/6a-d2- 2H/1/pdata/1/auditp.txt
- FIDs/6a-d2- 2H/1/pdata/1/outd
- FIDs/6a-d2- 2H/1/pdata/1/proc
- FIDs/6a-d2- 2H/1/pdata/1/procs
- FIDs/6a-d2- 2H/1/pdata/1/title
- FIDs/6a-d2- 2H/1/pulseprogram
- FIDs/6a-d2- 2H/1/scon2
- FIDs/6a-d2- 2H/1/shimvalues
- FIDs/6a-d2- 2H/1/uxnmr.par
- FIDs/6a-d2- 2H/2/
- FIDs/6a-d2- 2H/2/acqu
- FIDs/6a-d2- 2H/2/acqus
- FIDs/6a-d2- 2H/2/audita.txt
- FIDs/6a-d2- 2H/2/fid
- FIDs/6a-d2- 2H/2/format.ased
- FIDs/6a-d2- 2H/2/format.temp
- FIDs/6a-d2- 2H/2/pdata/
- FIDs/6a-d2- 2H/2/pdata/1/
- FIDs/6a-d2- 2H/2/pdata/1/1i
- FIDs/6a-d2- 2H/2/pdata/1/1r
- FIDs/6a-d2- 2H/2/pdata/1/auditp.txt
- FIDs/6a-d2- 2H/2/pdata/1/outd
- FIDs/6a-d2- 2H/2/pdata/1/proc
- FIDs/6a-d2- 2H/2/pdata/1/procs
- FIDs/6a-d2- 2H/2/pdata/1/title
- FIDs/6a-d2- 2H/2/pulseprogram
- FIDs/6a-d2- 2H/2/scon2
- FIDs/6a-d2- 2H/2/shimvalues
- FIDs/6a-d2- 2H/2/uxnmr.par
- FIDs/6b/
- FIDs/6b/1/
- FIDs/6b/1/acqu
- FIDs/6b/1/acqus
- FIDs/6b/1/AM 104B Band 2.1.fid.mnova
- FIDs/6b/1/audita.txt
- FIDs/6b/1/fid
- FIDs/6b/1/format.temp
- FIDs/6b/1/pdata/
- FIDs/6b/1/pdata/1/
- FIDs/6b/1/pdata/1/1i
- FIDs/6b/1/pdata/1/1r
- FIDs/6b/1/pdata/1/auditp.txt
- FIDs/6b/1/pdata/1/outd
- FIDs/6b/1/pdata/1/proc
- FIDs/6b/1/pdata/1/procs
- FIDs/6b/1/pdata/1/title
- FIDs/6b/1/pulseprogram
- FIDs/6b/1/scon2
- FIDs/6b/1/shimvalues
- FIDs/6b/1/uxnmr.par
- FIDs/6b-C13/
- FIDs/6b-C13/1/
- FIDs/6b-C13/1/acqu
- FIDs/6b-C13/1/acqus
- FIDs/6b-C13/1/audita.txt
- FIDs/6b-C13/1/cpdprg2
- FIDs/6b-C13/1/fid
- FIDs/6b-C13/1/format.temp
- FIDs/6b-C13/1/pdata/
- FIDs/6b-C13/1/pdata/1/
- FIDs/6b-C13/1/pdata/1/1i
- FIDs/6b-C13/1/pdata/1/1r
- FIDs/6b-C13/1/pdata/1/auditp.txt
- FIDs/6b-C13/1/pdata/1/outd
- FIDs/6b-C13/1/pdata/1/proc
- FIDs/6b-C13/1/pdata/1/procs
- FIDs/6b-C13/1/pdata/1/title
- FIDs/6b-C13/1/pulseprogram
- FIDs/6b-C13/1/scon2
- FIDs/6b-C13/1/uxnmr.par
- FIDs/6b-C13/AM Diester Rxn 6-27-22/
- FIDs/6b-C13/AM Diester Rxn 6-27-22/1/
- FIDs/6b-C13/AM Diester Rxn 6-27-22/1/acqu
- FIDs/6b-C13/AM Diester Rxn 6-27-22/1/acqus
- FIDs/6b-C13/AM Diester Rxn 6-27-22/1/audita.txt
- FIDs/6b-C13/AM Diester Rxn 6-27-22/1/fid
- FIDs/6b-C13/AM Diester Rxn 6-27-22/1/format.temp
- FIDs/6b-C13/AM Diester Rxn 6-27-22/1/pdata/
- FIDs/6b-C13/AM Diester Rxn 6-27-22/1/pdata/1/
- FIDs/6b-C13/AM Diester Rxn 6-27-22/1/pdata/1/1i
- FIDs/6b-C13/AM Diester Rxn 6-27-22/1/pdata/1/1r
- FIDs/6b-C13/AM Diester Rxn 6-27-22/1/pdata/1/auditp.txt
- FIDs/6b-C13/AM Diester Rxn 6-27-22/1/pdata/1/outd
- FIDs/6b-C13/AM Diester Rxn 6-27-22/1/pdata/1/proc
- FIDs/6b-C13/AM Diester Rxn 6-27-22/1/pdata/1/procs
- FIDs/6b-C13/AM Diester Rxn 6-27-22/1/pdata/1/title
- FIDs/6b-C13/AM Diester Rxn 6-27-22/1/pulseprogram
- FIDs/6b-C13/AM Diester Rxn 6-27-22/1/scon2
- FIDs/6b-C13/AM Diester Rxn 6-27-22/1/shimvalues
- FIDs/6b-C13/AM Diester Rxn 6-27-22/1/uxnmr.par
- FIDs/6c/
- FIDs/6c/10/
- FIDs/6c/10/acqu
- FIDs/6c/10/acqus
- FIDs/6c/10/audita.txt
- FIDs/6c/10/fid
- FIDs/6c/10/format.temp
- FIDs/6c/10/pdata/
- FIDs/6c/10/pdata/1/
- FIDs/6c/10/pdata/1/1i
- FIDs/6c/10/pdata/1/1r
- FIDs/6c/10/pdata/1/auditp.txt
- FIDs/6c/10/pdata/1/intrng
- FIDs/6c/10/pdata/1/outd
- FIDs/6c/10/pdata/1/parm.txt
- FIDs/6c/10/pdata/1/peaklist.xml
- FIDs/6c/10/pdata/1/peaks
- FIDs/6c/10/pdata/1/proc
- FIDs/6c/10/pdata/1/procs
- FIDs/6c/10/prosol_History
- FIDs/6c/10/pulseprogram
- FIDs/6c/10/scon2
- FIDs/6c/10/shimvalues
- FIDs/6c/10/uxnmr.par
- FIDs/6c-C13/
- FIDs/6c-C13/1/
- FIDs/6c-C13/1/acqu
- FIDs/6c-C13/1/acqus
- FIDs/6c-C13/1/audita.txt
- FIDs/6c-C13/1/cpdprg2
- FIDs/6c-C13/1/fid
- FIDs/6c-C13/1/format.temp
- FIDs/6c-C13/1/pdata/
- FIDs/6c-C13/1/pdata/1/
- FIDs/6c-C13/1/pdata/1/1i
- FIDs/6c-C13/1/pdata/1/1r
- FIDs/6c-C13/1/pdata/1/auditp.txt
- FIDs/6c-C13/1/pdata/1/outd
- FIDs/6c-C13/1/pdata/1/proc
- FIDs/6c-C13/1/pdata/1/procs
- FIDs/6c-C13/1/pdata/1/title
- FIDs/6c-C13/1/pulseprogram
- FIDs/6c-C13/1/scon2
- FIDs/6c-C13/1/shimvalues
- FIDs/6c-C13/1/uxnmr.par
- FIDs/6d/
- FIDs/6d/6/
- FIDs/6d/6/acqu
- FIDs/6d/6/acqus
- FIDs/6d/6/audita.txt
- FIDs/6d/6/fid
- FIDs/6d/6/format.temp
- FIDs/6d/6/pdata/
- FIDs/6d/6/pdata/1/
- FIDs/6d/6/pdata/1/1i
- FIDs/6d/6/pdata/1/1r
- FIDs/6d/6/pdata/1/auditp.txt
- FIDs/6d/6/pdata/1/outd
- FIDs/6d/6/pdata/1/proc
- FIDs/6d/6/pdata/1/procs
- FIDs/6d/6/pdata/1/title
- FIDs/6d/6/pulseprogram
- FIDs/6d/6/scon2
- FIDs/6d/6/shimvalues
- FIDs/6d/6/uxnmr.par
- FIDs/6d-C13/
- FIDs/6d-C13/3/
- FIDs/6d-C13/3/acqu
- FIDs/6d-C13/3/acqus
- FIDs/6d-C13/3/audita.txt
- FIDs/6d-C13/3/cpdprg2
- FIDs/6d-C13/3/fid
- FIDs/6d-C13/3/format.temp
- FIDs/6d-C13/3/pdata/
- FIDs/6d-C13/3/pdata/1/
- FIDs/6d-C13/3/pdata/1/1i
- FIDs/6d-C13/3/pdata/1/1r
- FIDs/6d-C13/3/pdata/1/auditp.txt
- FIDs/6d-C13/3/pdata/1/outd
- FIDs/6d-C13/3/pdata/1/proc
- FIDs/6d-C13/3/pdata/1/procs
- FIDs/6d-C13/3/pdata/1/title
- FIDs/6d-C13/3/pulseprogram
- FIDs/6d-C13/3/scon2
- FIDs/6d-C13/3/shimvalues
- FIDs/6d-C13/3/uxnmr.par
- FIDs/6d-F19/
- FIDs/6d-F19/1/
- FIDs/6d-F19/1/acqu
- FIDs/6d-F19/1/acqus
- FIDs/6d-F19/1/audita.txt
- FIDs/6d-F19/1/fid
- FIDs/6d-F19/1/format.temp
- FIDs/6d-F19/1/pdata/
- FIDs/6d-F19/1/pdata/1/
- FIDs/6d-F19/1/pdata/1/1i
- FIDs/6d-F19/1/pdata/1/1r
- FIDs/6d-F19/1/pdata/1/auditp.txt
- FIDs/6d-F19/1/pdata/1/outd
- FIDs/6d-F19/1/pdata/1/proc
- FIDs/6d-F19/1/pdata/1/procs
- FIDs/6d-F19/1/pdata/1/title
- FIDs/6d-F19/1/pulseprogram
- FIDs/6d-F19/1/scon2
- FIDs/6d-F19/1/shimvalues
- FIDs/6d-F19/1/uxnmr.par
- FIDs/6e 1H+C13/
- FIDs/6e 1H+C13/1/
- FIDs/6e 1H+C13/1/acqu
- FIDs/6e 1H+C13/1/acqus
- FIDs/6e 1H+C13/1/audita.txt
- FIDs/6e 1H+C13/1/fid
- FIDs/6e 1H+C13/1/format.temp
- FIDs/6e 1H+C13/1/pdata/
- FIDs/6e 1H+C13/1/pdata/1/
- FIDs/6e 1H+C13/1/pdata/1/1i
[truncated: 1,610 more entries]
