# Supplementary material for: A Fenton Approach to Aromatic Radical Cations and Diarylmethane Synthesis
Source: J Org Chem. 2023 Oct 17;88(21):15060–6. doi: 10.1021/acs.joc.3c01505 (PMC10629232; doi:10.1021/acs.joc.3c01505)
Supplement: Supplementary file 2 — jo3c01505_si_002.zip [file jo3c01505_si_002.zip › FIDs/6a/2/shimvalues]

# Fri Aug 19 17:19:41 2022
#$$PROBEID=45
#$$PROBEINFO=5 mm PABBO BB-1H/D Z-GRD Z114607/0288
#$$PICSINFO=Z114607_0288_45.par
#
# Active Shim Gradients
#
Z           		2663            
Z2          		-2659           
Z3          		-1778           
Z4          		-7341           
Z5          		401             
Z6          		5880            
X           		-291            
XZ          		-1402           
XZ2         		6138            
XZ3         		-4507           
XZ4         		-3401           
XZ5         		12987           
Y           		2198            
YZ          		-709            
YZ2         		-6427           
YZ3         		1240            
YZ4         		12172           
YZ5         		-47354          
XY          		699             
XYZ         		3695            
XYZ2        		-1057           
XYZ3        		-6055           
XYZ4        		9385            
XYZ5        		1               
(X2-Y2)     		-3765           
(X2-Y2)Z    		11942           
(X2-Y2)Z2   		-1490           
(X2-Y2)Z3   		-3644           
(X2-Y2)Z4   		-2024           
(X2-Y2)Z5   		3               
X3          		-1957           
X3Z         		729             
Y3          		-6955           
Y3Z         		-7204           
#
# Lock Parameter
#
LOCKPHASE		209.700 
LOCKPOWER		-30.000 
LOCKGAIN		140.898 
LOCKDC		-75.000 
LOCKSHIFT		7.240   
FIELD		-5747.393
LOOPGAIN		-12.000 
LOOPTIME		0.400   
LOOPFILTER		100.000 
#
IEEE64_VERSION_CODE 1
#
# Shim currents 
#
SHIM_SETTING [1 ]  1291.42798381   
SHIM_SETTING [2 ]  -2658.97099677  
SHIM_SETTING [3 ]  -1778.34218220  
SHIM_SETTING [4 ]  0.00000000      
SHIM_SETTING [5 ]  -7340.81280599  
SHIM_SETTING [6 ]  401.45236367    
SHIM_SETTING [7 ]  5880.27300000   
SHIM_SETTING [8 ]  0.00000000      
SHIM_SETTING [9 ]  0.00000000      
SHIM_SETTING [10]  -2686.14300000  
SHIM_SETTING [11]  -1227.96900000  
SHIM_SETTING [12]  249.65200000    
SHIM_SETTING [13]  -14158.79400000 
SHIM_SETTING [14]  0.00000000      
SHIM_SETTING [15]  2837.60600000   
SHIM_SETTING [16]  4776.95200000   
SHIM_SETTING [17]  5882.82200000   
SHIM_SETTING [18]  -7591.12300000  
SHIM_SETTING [19]  4932.57500000   
SHIM_SETTING [20]  -14174.51100000 
SHIM_SETTING [21]  4386.54100000   
SHIM_SETTING [22]  -14116.58600000 
SHIM_SETTING [23]  10073.56000000  
SHIM_SETTING [24]  -11372.29300000 
SHIM_SETTING [25]  -3513.83300000  
SHIM_SETTING [26]  -1570.41300000  
SHIM_SETTING [27]  0.00000000      
SHIM_SETTING [28]  -13064.62000000 
SHIM_SETTING [29]  2077.61700000   
SHIM_SETTING [30]  12533.21500000  
SHIM_SETTING [31]  -17980.85000000 
SHIM_SETTING [32]  18983.80100000  
SHIM_SETTING [33]  2974.97900000   
SHIM_SETTING [34]  4528.98100000   
SHIM_SETTING [35]  -1479.31400000  
SHIM_SETTING [36]  -14345.90500000 
SHIM_SETTING [37]  58966.93900000  
SHIM_SETTING [38]  -34239.14200000 
SHIM_SETTING [39]  6333.62300000   
SHIM_SETTING [40]  0.00000000      
