# Supplementary material for: A Fenton Approach to Aromatic Radical Cations and Diarylmethane Synthesis
Source: J Org Chem. 2023 Oct 17;88(21):15060–6. doi: 10.1021/acs.joc.3c01505 (PMC10629232; doi:10.1021/acs.joc.3c01505)
Supplement: Supplementary file 2 — jo3c01505_si_002.zip [file jo3c01505_si_002.zip › FIDs/6a-C13/1/pdata/1/auditp.txt]

##TITLE= Audit trail, TOPSPIN		Version 2.1
##JCAMPDX= 5.01
##ORIGIN= Bruker BioSpin GmbH
##OWNER= kou
$$ /home/opt/kou/data/RC/nmr/RC4-7-carbon/1/pdata/1/auditp.txt
##AUDIT TRAIL=  $$ (NUMBER, WHEN, WHO, WHERE, PROCESS, VERSION, WHAT)
(   1,<2023-02-09 19:20:07.128 -0800>,<kou>,<acif600>,<go>,<TOPSPIN 2.1>,
      <created by zg
	started at 2023-02-09 19:09:19.713 -0800,
	POWCHK disabled, PULCHK disabled,
       terminated by command 'halt'
       configuration hash MD5:
       C3 4D C7 C4 F7 6A 41 31 76 EC E2 74 FE 2A C5 E5
       data hash MD5: 64K
       42 C8 CB 40 C3 BE 37 10 B5 13 0D 16 32 78 83 C8>)
(   2,<2023-02-09 19:20:08.869 -0800>,<kou>,<acif600>,<proc1d>,<TOPSPIN 2.1>,
      <Start of raw data processing
       efp BC_mod = 2 LB = 3 FT_mod = 6 PKNL = 1 PHC0 = 68.97447 PHC1 = 30.21315 SI = 32K 
       data hash MD5: 32K
       4C 2E 6B D1 0A CC 28 45 4E 9A AE 46 F3 6D 92 7C>)
(   3,<2023-02-09 19:20:09.735 -0800>,<kou>,<acif600>,<proc1d>,<TOPSPIN 2.1>,
      <apk 
       data hash MD5: 32K
       C7 4A 5E E8 B3 CE 05 11 12 7F A1 D5 34 B8 DC BC>)
##END=

$$ hash MD5
$$ 86 1F 36 7D 52 D0 A7 FB D2 35 DB 61 7C C2 F4 42
