# Supplementary material for: A Fenton Approach to Aromatic Radical Cations and Diarylmethane Synthesis
Source: J Org Chem. 2023 Oct 17;88(21):15060–6. doi: 10.1021/acs.joc.3c01505 (PMC10629232; doi:10.1021/acs.joc.3c01505)
Supplement: Supplementary file 2 — jo3c01505_si_002.zip [file jo3c01505_si_002.zip › FIDs/6a-C13/1/shimvalues]

# Thu Feb  9 19:20:07 2023
#$$PROBEID=45
#$$PROBEINFO=5 mm PABBO BB-1H/D Z-GRD Z114607/0288
#$$PICSINFO=Z114607_0288_45.par
#
# Active Shim Gradients
#
Z           		3047            
Z2          		-2609           
Z3          		-1391           
Z4          		-7948           
Z5          		-368            
Z6          		15281           
X           		-436            
XZ          		-1402           
XZ2         		6138            
XZ3         		-4507           
XZ4         		-3401           
XZ5         		12987           
Y           		2272            
YZ          		-709            
YZ2         		-6427           
YZ3         		1240            
YZ4         		12172           
YZ5         		-47354          
XY          		699             
XYZ         		3695            
XYZ2        		-1057           
XYZ3        		-6055           
XYZ4        		9385            
XYZ5        		1               
(X2-Y2)     		-3765           
(X2-Y2)Z    		11942           
(X2-Y2)Z2   		-1490           
(X2-Y2)Z3   		-3644           
(X2-Y2)Z4   		-2024           
(X2-Y2)Z5   		3               
X3          		-1957           
X3Z         		729             
Y3          		-6955           
Y3Z         		-7204           
#
# Lock Parameter
#
LOCKPHASE		209.700 
LOCKPOWER		-30.000 
LOCKGAIN		135.440 
LOCKDC		-75.000 
LOCKSHIFT		7.240   
FIELD		-7899.392
LOOPGAIN		-12.000 
LOOPTIME		0.400   
LOOPFILTER		100.000 
#
IEEE64_VERSION_CODE 1
#
# Shim currents 
#
SHIM_SETTING [1 ]  1478.02795253   
SHIM_SETTING [2 ]  -2608.61733626  
SHIM_SETTING [3 ]  -1390.51897273  
SHIM_SETTING [4 ]  0.00000000      
SHIM_SETTING [5 ]  -7948.45591014  
SHIM_SETTING [6 ]  -367.52227919   
SHIM_SETTING [7 ]  15280.64900000  
SHIM_SETTING [8 ]  0.00000000      
SHIM_SETTING [9 ]  0.00000000      
SHIM_SETTING [10]  -2686.14300000  
SHIM_SETTING [11]  -1227.96900000  
SHIM_SETTING [12]  249.65200000    
SHIM_SETTING [13]  -14158.79400000 
SHIM_SETTING [14]  0.00000000      
SHIM_SETTING [15]  2706.66000000   
SHIM_SETTING [16]  4646.00600000   
SHIM_SETTING [17]  5737.82200000   
SHIM_SETTING [18]  -7736.12300000  
SHIM_SETTING [19]  4863.95000000   
SHIM_SETTING [20]  -14243.13600000 
SHIM_SETTING [21]  4386.54100000   
SHIM_SETTING [22]  -14116.58600000 
SHIM_SETTING [23]  10073.56000000  
SHIM_SETTING [24]  -11372.29300000 
SHIM_SETTING [25]  -3513.83300000  
SHIM_SETTING [26]  -1570.41300000  
SHIM_SETTING [27]  0.00000000      
SHIM_SETTING [28]  -12997.79200000 
SHIM_SETTING [29]  2077.61700000   
SHIM_SETTING [30]  12533.21500000  
SHIM_SETTING [31]  -17906.85000000 
SHIM_SETTING [32]  19050.62900000  
SHIM_SETTING [33]  2974.97900000   
SHIM_SETTING [34]  4528.98100000   
SHIM_SETTING [35]  -1479.31400000  
SHIM_SETTING [36]  -14345.90500000 
SHIM_SETTING [37]  59001.96100000  
SHIM_SETTING [38]  -34204.12000000 
SHIM_SETTING [39]  6407.62300000   
SHIM_SETTING [40]  0.00000000      
