# Supplementary material for: A Fenton Approach to Aromatic Radical Cations and Diarylmethane Synthesis
Source: J Org Chem. 2023 Oct 17;88(21):15060–6. doi: 10.1021/acs.joc.3c01505 (PMC10629232; doi:10.1021/acs.joc.3c01505)
Supplement: Supplementary file 2 — jo3c01505_si_002.zip [file jo3c01505_si_002.zip › FIDs/6a-d2 1H+C13/1/pdata/1/auditp.txt]

##TITLE= Audit trail, TOPSPIN		Version 2.1
##JCAMPDX= 5.01
##ORIGIN= Bruker BioSpin GmbH
##OWNER= kou
$$ /home/opt/kou/data/RC/nmr/RC4-9-prep/1/pdata/1/auditp.txt
##AUDIT TRAIL=  $$ (NUMBER, WHEN, WHO, WHERE, PROCESS, VERSION, WHAT)
(   1,<2022-08-27 15:09:39.068 -0700>,<kou>,<acif600>,<go>,<TOPSPIN 2.1>,
      <created by zg
	started at 2022-08-27 15:08:30.949 -0700,
	POWCHK disabled, PULCHK disabled,
       configuration hash MD5:
       C3 4D C7 C4 F7 6A 41 31 76 EC E2 74 FE 2A C5 E5
       data hash MD5: 64K
       6D 48 81 EE 1C 0B 02 40 87 D9 83 33 27 25 FF 5D>)
(   2,<2022-08-27 15:09:45.766 -0700>,<kou>,<acif600>,<proc1d>,<TOPSPIN 2.1>,
      <Start of raw data processing
       efp LB = 0.3 FT_mod = 6 PKNL = 1 PHC0 = 35.43343 PHC1 = -13.04354 SI = 32K 
       data hash MD5: 32K
       07 D9 2E 53 74 F9 E1 E7 11 8C 21 85 AF E9 52 F2>)
(   3,<2022-08-27 15:09:46.724 -0700>,<kou>,<acif600>,<proc1d>,<TOPSPIN 2.1>,
      <apk 
       data hash MD5: 32K
       F3 BD 67 E4 51 EF C1 7B 5E FC B8 B7 07 E7 2A 0E>)
##END=

$$ hash MD5
$$ 56 5F 9E 6E 43 0E E3 84 88 5E E2 8E F1 9C 36 CF
