# Supplementary material for: A Fenton Approach to Aromatic Radical Cations and Diarylmethane Synthesis
Source: J Org Chem. 2023 Oct 17;88(21):15060–6. doi: 10.1021/acs.joc.3c01505 (PMC10629232; doi:10.1021/acs.joc.3c01505)
Supplement: Supplementary file 2 — jo3c01505_si_002.zip [file jo3c01505_si_002.zip › FIDs/6a-d2 1H+C13/2/pdata/1/auditp.txt]

##TITLE= Audit trail, TOPSPIN		Version 2.1
##JCAMPDX= 5.01
##ORIGIN= Bruker BioSpin GmbH
##OWNER= kou
$$ /home/opt/kou/data/RC/nmr/RC4-9-prep/2/pdata/1/auditp.txt
##AUDIT TRAIL=  $$ (NUMBER, WHEN, WHO, WHERE, PROCESS, VERSION, WHAT)
(   1,<2022-08-27 16:09:38.804 -0700>,<kou>,<acif600>,<go>,<TOPSPIN 2.1>,
      <created by zg
	started at 2022-08-27 15:14:20.911 -0700,
	POWCHK disabled, PULCHK disabled,
       terminated by command 'halt'
       configuration hash MD5:
       C3 4D C7 C4 F7 6A 41 31 76 EC E2 74 FE 2A C5 E5
       data hash MD5: 64K
       CB 5A 1A 56 E0 16 C1 4B CC 9D 49 EC 91 76 0D 63>)
(   2,<2022-08-27 16:09:41.842 -0700>,<kou>,<acif600>,<proc1d>,<TOPSPIN 2.1>,
      <Start of raw data processing
       efp BC_mod = 2 LB = 3 FT_mod = 6 PKNL = 1 PHC0 = 68.97447 PHC1 = 30.21315 SI = 32K 
       data hash MD5: 32K
       DD 80 09 58 0C 59 77 73 5D E9 0D 8A 38 F8 0F 9E>)
(   3,<2022-08-27 16:09:42.724 -0700>,<kou>,<acif600>,<proc1d>,<TOPSPIN 2.1>,
      <apk 
       data hash MD5: 32K
       38 7B 51 E0 BE CB C2 2A BE 4E 21 DC E7 BB 89 54>)
##END=

$$ hash MD5
$$ 89 11 E9 0B 37 58 C5 5A 3C 7E E9 7C 75 86 EF 00
