# Supplementary material for: A Fenton Approach to Aromatic Radical Cations and Diarylmethane Synthesis
Source: J Org Chem. 2023 Oct 17;88(21):15060–6. doi: 10.1021/acs.joc.3c01505 (PMC10629232; doi:10.1021/acs.joc.3c01505)
Supplement: Supplementary file 2 — jo3c01505_si_002.zip [file jo3c01505_si_002.zip › FIDs/6a-d2- 2H/1/pdata/1/auditp.txt]

##TITLE= Audit trail, TOPSPIN		Version 2.1
##JCAMPDX= 5.01
##ORIGIN= Bruker BioSpin GmbH
##OWNER= kou
$$ /home/opt/kou/data/RC/nmr/RC4-9-D2/1/pdata/1/auditp.txt
##AUDIT TRAIL=  $$ (NUMBER, WHEN, WHO, WHERE, PROCESS, VERSION, WHAT)
(   1,<2023-02-13 13:47:04.185 -0800>,<kou>,<acif600>,<go>,<TOPSPIN 2.1>,
      <created by zg
	started at 2023-02-13 13:42:14.626 -0800,
	POWCHK disabled, PULCHK disabled,
       configuration hash MD5:
       C3 4D C7 C4 F7 6A 41 31 76 EC E2 74 FE 2A C5 E5
       data hash MD5: 4K
       D3 7E 9C FE E7 3E C5 47 EC A4 BB AA EB BF C9 D9>)
(   2,<2023-02-13 13:47:22.659 -0800>,<kou>,<acif600>,<proc1d>,<TOPSPIN 2.1>,
      <Start of raw data processing
       efp LB = 1 FT_mod = 6 PKNL = 1 PHC0 = 319.098 PHC1 = -82.74131 SI = 4K 
       data hash MD5: 4K
       63 C7 7E 60 08 54 BC B9 D3 45 3B 3B 71 B6 D4 9C>)
(   3,<2023-02-13 13:47:35.646 -0800>,<kou>,<acif600>,<proc1d>,<TOPSPIN 2.1>,
      <apk 
       data hash MD5: 4K
       EF 4E 1B E2 0C 19 BA BB D2 C4 6C 73 ED 4B 6A 45>)
##END=

$$ hash MD5
$$ 1C E6 DF C0 4F 72 80 ED DB C7 DE 2B 2B 07 D5 93
