# Supplementary material for: A Fenton Approach to Aromatic Radical Cations and Diarylmethane Synthesis
Source: J Org Chem. 2023 Oct 17;88(21):15060–6. doi: 10.1021/acs.joc.3c01505 (PMC10629232; doi:10.1021/acs.joc.3c01505)
Supplement: Supplementary file 2 — jo3c01505_si_002.zip [file jo3c01505_si_002.zip › FIDs/6a-d2- 2H/1/pulseprogram]

# 1 "/opt/topspin/exp/stan/nmr/lists/pp/zg2h"
;zg2h
;avance-version (07/04/03)
;1D sequence
;using 2H lockswitch unit or BSMS 2H-TX board
;
;$CLASS=HighRes
;$DIM=1D
;$TYPE=
;$SUBTYPE=
;$COMMENT=


# 1 "/opt/topspin/exp/stan/nmr/lists/pp/Avance.incl" 1
;Avance2.incl
;   for 1
;
;avance-version (09/07/02)
;
;$CLASS=HighRes Incl
;$COMMENT=


;$Id: Avance2.incl,v 1.17.2.2 2009/11/18 11:19:58 ber Exp $
# 13 "/opt/topspin/exp/stan/nmr/lists/pp/zg2h" 2

# 1 "/opt/topspin/exp/stan/nmr/lists/pp/Sysconf.incl" 1
;Sysconf.incl
;
;version 06/12/18
;
;$CLASS=HighRes Incl
;$COMMENT=


;$Id: Sysconf.incl,v 1.10 2007/01/22 13:31:46 ber Exp $
# 14 "/opt/topspin/exp/stan/nmr/lists/pp/zg2h" 2


"d11=30m"


"acqt0=-p1*2/3.1416"


# 1 "mc_line 23 file /opt/topspin/exp/stan/nmr/lists/pp/zg2h expanding definition part of mc command before ze"
define delay MCWRK
define delay MCREST
"MCWRK = 0.333333*30m"
"MCREST = 30m - 30m"
    dccorr
# 23 "/opt/topspin/exp/stan/nmr/lists/pp/zg2h"
1 ze
# 1 "mc_line 23 file /opt/topspin/exp/stan/nmr/lists/pp/zg2h expanding definition of mc command after ze"
# 24 "/opt/topspin/exp/stan/nmr/lists/pp/zg2h"
  d11 setnmr4|28
  d11 h2pulse       ;setnmr4|24 or interleave_incr

# 1 "mc_line 27 file /opt/topspin/exp/stan/nmr/lists/pp/zg2h expanding start label for mc command"
2 MCWRK  * 2
LBLF0, MCWRK
  MCREST
# 28 "/opt/topspin/exp/stan/nmr/lists/pp/zg2h"
  30m h2lock         ;setnmr4^24 or interleave_incr 
  d1
  d11 h2pulse       ;setnmr4|24 or interleave_incr 
  p1:f1 ph1
  go=2 ph31
# 1 "mc_line 33 file /opt/topspin/exp/stan/nmr/lists/pp/zg2h expanding mc command in line"
  MCWRK wr #0
  MCWRK zd 
  lo to LBLF0 times td0

  MCWRK
# 34 "/opt/topspin/exp/stan/nmr/lists/pp/zg2h"

  d11 h2lock         ;setnmr4^24 or interleave_incr
  d11 setnmr4^28
exit


ph1=0 2 2 0 1 3 3 1
ph2=0 2 2 0 1 3 3 1
ph3=2 0 0 2 3 1 1 3
ph31=0 2 2 0 1 3 3 1


;pl1 : f1 channel - power level for pulse (default)
;p1 : f1 channel -  90 degree high power pulse
;d1 : relaxation delay; 1-5 * T1
;d11: delay for disk I/O                             [30 msec]
;NS: 1 * n, total number of scans: NS * TD0

;locnuc: off


;$Id: zg2h,v 1.13 2007/04/11 13:34:31 ber Exp $
