# Supplementary material for: A Fenton Approach to Aromatic Radical Cations and Diarylmethane Synthesis
Source: J Org Chem. 2023 Oct 17;88(21):15060–6. doi: 10.1021/acs.joc.3c01505 (PMC10629232; doi:10.1021/acs.joc.3c01505)
Supplement: Supplementary file 2 — jo3c01505_si_002.zip [file jo3c01505_si_002.zip › FIDs/6a-d2- 2H/2/pdata/1/auditp.txt]

##TITLE= Audit trail, TOPSPIN		Version 2.1
##JCAMPDX= 5.01
##ORIGIN= Bruker BioSpin GmbH
##OWNER= kou
$$ /home/opt/kou/data/RC/nmr/RC4-9-D2/2/pdata/1/auditp.txt
##AUDIT TRAIL=  $$ (NUMBER, WHEN, WHO, WHERE, PROCESS, VERSION, WHAT)
(   1,<2023-02-13 13:37:35.708 -0800>,<kou>,<acif600>,<go>,<TOPSPIN 2.1>,
      <created by zg
	started at 2023-02-13 13:37:30.212 -0800,
	POWCHK disabled, PULCHK disabled,
       configuration hash MD5:
       C3 4D C7 C4 F7 6A 41 31 76 EC E2 74 FE 2A C5 E5
       data hash MD5: 64K
       8D AB 74 2C 92 8E 04 06 E6 CA FD B9 4D F7 8F BF>)
(   2,<2023-02-13 13:37:37.588 -0800>,<kou>,<acif600>,<proc1d>,<TOPSPIN 2.1>,
      <Start of raw data processing
       efp LB = 0.3 FT_mod = 6 PKNL = 1 PHC0 = 45.84659 PHC1 = -13.06351 SI = 32K 
       data hash MD5: 32K
       6C 73 A9 E6 89 9D 7B D5 1A 7C 6D 5D EE B1 5D 6A>)
(   3,<2023-02-13 13:37:38.524 -0800>,<kou>,<acif600>,<proc1d>,<TOPSPIN 2.1>,
      <apk 
       data hash MD5: 32K
       2A F8 BA EF C8 EB 56 31 C4 ED 41 8E 25 D8 67 5C>)
##END=

$$ hash MD5
$$ 32 95 04 AC 84 1F CA 02 FC DB 77 7D 9D AA 9D 0A
