# Supplementary material for: A Fenton Approach to Aromatic Radical Cations and Diarylmethane Synthesis
Source: J Org Chem. 2023 Oct 17;88(21):15060–6. doi: 10.1021/acs.joc.3c01505 (PMC10629232; doi:10.1021/acs.joc.3c01505)
Supplement: Supplementary file 2 — jo3c01505_si_002.zip [file jo3c01505_si_002.zip › FIDs/6b/1/pdata/1/auditp.txt]

##TITLE= Audit trail, TOPSPIN		Version 2.1
##JCAMPDX= 5.01
##ORIGIN= Bruker BioSpin GmbH
##OWNER= kou
$$ /home/opt/kou/data/AM/nmr/AM 104B Band 2/1/pdata/1/auditp.txt
##AUDIT TRAIL=  $$ (NUMBER, WHEN, WHO, WHERE, PROCESS, VERSION, WHAT)
(   1,<2022-05-26 16:41:08.631 -0700>,<kou>,<acif600>,<go>,<TOPSPIN 2.1>,
      <created by zg
	started at 2022-05-26 16:40:00.509 -0700,
	POWCHK disabled, PULCHK disabled,
       configuration hash MD5:
       C3 4D C7 C4 F7 6A 41 31 76 EC E2 74 FE 2A C5 E5
       data hash MD5: 64K
       DC DE 39 61 DE 00 BC BA 03 7B E0 AA C0 2F 86 75>)
(   2,<2022-05-26 16:41:10.446 -0700>,<kou>,<acif600>,<proc1d>,<TOPSPIN 2.1>,
      <Start of raw data processing
       efp LB = 0.3 FT_mod = 6 PKNL = 1 PHC0 = 35.43343 PHC1 = -13.04354 SI = 32K 
       data hash MD5: 32K
       A5 39 B3 2E 72 5B 4C 7B B4 EB 22 81 ED E6 24 42>)
(   3,<2022-05-26 16:41:11.487 -0700>,<kou>,<acif600>,<proc1d>,<TOPSPIN 2.1>,
      <apk 
       data hash MD5: 32K
       2A 20 80 04 72 BC E1 CD 2D 61 D3 2A 79 B8 F5 6E>)
(   4,<2022-05-26 16:41:12.548 -0700>,<kou>,<acif600>,<proc1d>,<TOPSPIN 2.1>,
      <abs n ABSG = 5 
       data hash MD5: 32K
       10 15 20 49 5D 84 2B 5B 01 F1 33 7E A4 2D DA 6B>)
##END=

$$ hash MD5
$$ 41 3A 1B 96 BB E4 CC 76 F9 82 62 A0 24 BF A5 55
