# Supplementary material for: A Fenton Approach to Aromatic Radical Cations and Diarylmethane Synthesis
Source: J Org Chem. 2023 Oct 17;88(21):15060–6. doi: 10.1021/acs.joc.3c01505 (PMC10629232; doi:10.1021/acs.joc.3c01505)
Supplement: Supplementary file 2 — jo3c01505_si_002.zip [file jo3c01505_si_002.zip › FIDs/6b-C13/1/pdata/1/auditp.txt]

##TITLE= Audit trail, TOPSPIN		Version 2.1
##JCAMPDX= 5.01
##ORIGIN= Bruker BioSpin GmbH
##OWNER= kou
$$ /home/opt/kou/data/AM/nmr/AM Et Anisole Carbon NMR/1/pdata/1/auditp.txt
##AUDIT TRAIL=  $$ (NUMBER, WHEN, WHO, WHERE, PROCESS, VERSION, WHAT)
(   1,<2022-06-20 19:20:06.184 -0700>,<kou>,<acif600>,<go>,<TOPSPIN 2.1>,
      <created by zg
	started at 2022-06-20 18:29:06.993 -0700,
	POWCHK disabled, PULCHK disabled,
       configuration hash MD5:
       C3 4D C7 C4 F7 6A 41 31 76 EC E2 74 FE 2A C5 E5
       data hash MD5: 64K
       E4 75 A4 0C 19 F7 51 5A 5C F5 44 5D 3C 51 38 E7>)
(   2,<2022-06-20 19:20:07.215 -0700>,<kou>,<acif600>,<proc1d>,<TOPSPIN 2.1>,
      <Start of raw data processing
       efp BC_mod = 2 LB = 3 FT_mod = 6 PKNL = 1 PHC0 = 68.97447 PHC1 = 30.21315 SI = 32K 
       data hash MD5: 32K
       2F 60 D5 91 B3 44 9A 8A DB 84 AC 4C 76 0F C1 DE>)
(   3,<2022-06-20 19:20:08.808 -0700>,<kou>,<acif600>,<proc1d>,<TOPSPIN 2.1>,
      <apk 
       data hash MD5: 32K
       4A 7A 81 EA BF 37 46 C1 CF C1 5E 1E D7 70 3F C3>)
(   4,<2022-06-20 19:20:11.019 -0700>,<kou>,<acif600>,<proc1d>,<TOPSPIN 2.1>,
      <abs n ABSG = 5 
       data hash MD5: 32K
       FB CD C7 C2 25 06 8B 11 9F 57 B4 D8 3D 11 F8 54>)
##END=

$$ hash MD5
$$ 22 47 C5 37 33 F4 2D CE 19 03 00 CB EF C1 96 EB
