# Supplementary material for: A Fenton Approach to Aromatic Radical Cations and Diarylmethane Synthesis
Source: J Org Chem. 2023 Oct 17;88(21):15060–6. doi: 10.1021/acs.joc.3c01505 (PMC10629232; doi:10.1021/acs.joc.3c01505)
Supplement: Supplementary file 2 — jo3c01505_si_002.zip [file jo3c01505_si_002.zip › FIDs/6b-C13/AM Diester Rxn 6-27-22/1/pdata/1/auditp.txt]

##TITLE= Audit trail, TOPSPIN		Version 2.1
##JCAMPDX= 5.01
##ORIGIN= Bruker BioSpin GmbH
##OWNER= kou
$$ /home/opt/kou/data/AM/nmr/AM Diester Rxn 6-27-22/1/pdata/1/auditp.txt
##AUDIT TRAIL=  $$ (NUMBER, WHEN, WHO, WHERE, PROCESS, VERSION, WHAT)
(   1,<2022-06-27 11:03:03.031 -0700>,<kou>,<acif600>,<go>,<TOPSPIN 2.1>,
      <created by zg
	started at 2022-06-27 11:01:55.011 -0700,
	POWCHK disabled, PULCHK disabled,
       configuration hash MD5:
       C3 4D C7 C4 F7 6A 41 31 76 EC E2 74 FE 2A C5 E5
       data hash MD5: 64K
       23 C2 7F CB 64 05 53 BF C5 EE F2 77 D1 9A 56 C9>)
(   2,<2022-06-27 11:03:12.489 -0700>,<kou>,<acif600>,<proc1d>,<TOPSPIN 2.1>,
      <Start of raw data processing
       efp LB = 0.3 FT_mod = 6 PKNL = 1 PHC0 = 35.43343 PHC1 = -13.04354 SI = 32K 
       data hash MD5: 32K
       C9 CE EB A9 6B 2D 96 02 63 B9 B3 F2 E3 5D 9E 67>)
(   3,<2022-06-27 11:03:13.851 -0700>,<kou>,<acif600>,<proc1d>,<TOPSPIN 2.1>,
      <apk 
       data hash MD5: 32K
       E4 1C A7 26 4C DF 33 39 59 D3 18 1E 2F F1 DC C2>)
(   4,<2022-06-27 11:03:15.307 -0700>,<kou>,<acif600>,<proc1d>,<TOPSPIN 2.1>,
      <abs n ABSG = 5 
       data hash MD5: 32K
       CA 48 3B 19 BA AE E1 B3 C3 08 00 2E B1 F1 E6 73>)
##END=

$$ hash MD5
$$ B2 DC B1 F9 A1 A1 45 BC 52 28 5D 75 84 0D 98 6A
