# Supplementary material for: A Fenton Approach to Aromatic Radical Cations and Diarylmethane Synthesis
Source: J Org Chem. 2023 Oct 17;88(21):15060–6. doi: 10.1021/acs.joc.3c01505 (PMC10629232; doi:10.1021/acs.joc.3c01505)
Supplement: Supplementary file 2 — jo3c01505_si_002.zip [file jo3c01505_si_002.zip › FIDs/6c/10/audita.txt]

##TITLE= Audit trail, TOPSPIN		Version 2.1
##JCAMPDX= 5.01
##ORIGIN= Bruker BioSpin GmbH
##OWNER= kou
$$ /home/opt/kou/BL/data/kou/nmr/120-HNMR-PURE/10/audita.txt
##AUDIT TRAIL=  $$ (NUMBER, WHEN, WHO, WHERE, PROCESS, VERSION, WHAT)
(   1,<2022-08-28 21:42:34.368 -0700>,<kou>,<acif600>,<go>,<TOPSPIN 2.1>,
      <created by zg
	started at 2022-08-28 21:41:26.236 -0700,
	POWCHK disabled, PULCHK disabled,
       configuration hash MD5:
       C3 4D C7 C4 F7 6A 41 31 76 EC E2 74 FE 2A C5 E5
       data hash MD5: 64K
       CD B1 E9 A1 2B 10 A5 9F 93 CB F2 D6 F9 1A 2F 5E>)
##END=

$$ hash MD5
$$ EC 0C D7 2A 58 BA DE 42 87 AD 73 DD D7 0D 2C 08
