# Supplementary material for: A Fenton Approach to Aromatic Radical Cations and Diarylmethane Synthesis
Source: J Org Chem. 2023 Oct 17;88(21):15060–6. doi: 10.1021/acs.joc.3c01505 (PMC10629232; doi:10.1021/acs.joc.3c01505)
Supplement: Supplementary file 2 — jo3c01505_si_002.zip [file jo3c01505_si_002.zip › FIDs/6c/10/pdata/1/auditp.txt]

##TITLE= Audit trail, TOPSPIN		Version 2.1
##JCAMPDX= 5.01
##ORIGIN= Bruker BioSpin GmbH
##OWNER= kou
$$ /home/opt/kou/BL/data/kou/nmr/120-HNMR-PURE/10/pdata/1/auditp.txt
##AUDIT TRAIL=  $$ (NUMBER, WHEN, WHO, WHERE, PROCESS, VERSION, WHAT)
(   1,<2022-08-28 21:42:34.368 -0700>,<kou>,<acif600>,<go>,<TOPSPIN 2.1>,
      <created by zg
	started at 2022-08-28 21:41:26.236 -0700,
	POWCHK disabled, PULCHK disabled,
       configuration hash MD5:
       C3 4D C7 C4 F7 6A 41 31 76 EC E2 74 FE 2A C5 E5
       data hash MD5: 64K
       CD B1 E9 A1 2B 10 A5 9F 93 CB F2 D6 F9 1A 2F 5E>)
(   2,<2022-08-28 21:42:36.935 -0700>,<kou>,<acif600>,<proc1d>,<TOPSPIN 2.1>,
      <Start of raw data processing
       ef LB = 0.3 FT_mod = 6 PKNL = 1 SI = 32K 
       data hash MD5: 32K
       18 84 DC 87 54 80 65 A8 D4 5D 50 B8 6C A2 D3 DC>)
(   3,<2022-08-28 21:42:37.054 -0700>,<kou>,<acif600>,<proc1d>,<TOPSPIN 2.1>,
      <apk 
       data hash MD5: 32K
       CC C4 E3 C2 11 B8 0C DD 64 2F A5 E2 3A 53 07 4C>)
(   4,<2022-08-28 21:42:37.069 -0700>,<kou>,<acif600>,<proc1d>,<TOPSPIN 2.1>,
      <abs ABSG = 5 
       data hash MD5: 32K
       1A B2 C6 47 66 02 C6 CB EA 5C 11 64 76 69 49 2E>)
##END=

$$ hash MD5
$$ C5 AE F0 7A F1 6D A8 E8 04 7D 08 AB 28 99 A8 AB
