# Supplementary material for: A Fenton Approach to Aromatic Radical Cations and Diarylmethane Synthesis
Source: J Org Chem. 2023 Oct 17;88(21):15060–6. doi: 10.1021/acs.joc.3c01505 (PMC10629232; doi:10.1021/acs.joc.3c01505)
Supplement: Supplementary file 2 — jo3c01505_si_002.zip [file jo3c01505_si_002.zip › FIDs/6c/10/pdata/1/parm.txt]

NAME      120-HNMR-PURE                
EXPNO                10                
PROCNO                1                
Date_          20220828                
Time              21.42                
INSTRUM           spect                
PROBHD   5 mm PABBO BB-                
PULPROG            zg30                
TD                65536                
SOLVENT           CDCl3                
NS                   16                
DS                    2                
SWH           12376.237 Hz             
FIDRES         0.188846 Hz             
AQ            2.6477449 sec            
RG                 80.6                
DW               40.400 usec           
DE                 6.50 usec           
TE                298.1 K              
D1           1.00000000 sec            
TD0                   1                

======== CHANNEL f1 ========
NUC1                 1H                
P1                13.25 usec           
PL1               -5.00 dB             
SFO1        599.7537037 MHz            
SI                32768                
SF          599.7500749 MHz            
WDW                  EM                
SSB                   0                
LB                 0.30 Hz             
GB                    0                
PC                 1.00                
