# Supplementary material for: A Fenton Approach to Aromatic Radical Cations and Diarylmethane Synthesis
Source: J Org Chem. 2023 Oct 17;88(21):15060–6. doi: 10.1021/acs.joc.3c01505 (PMC10629232; doi:10.1021/acs.joc.3c01505)
Supplement: Supplementary file 2 — jo3c01505_si_002.zip [file jo3c01505_si_002.zip › FIDs/6c/10/pdata/1/peaklist.xml]

<?xml version="1.0" encoding="UTF-8"?>
<PeakList>
  <PeakList1D>
    <PeakList1DHeader creator="kou" date="2022-08-28T21:42:37.084-07:00" expNo="10" name="120-HNMR-PURE" owner="" procNo="1" source="/home/opt/kou/BL">
      <PeakPickDetails>F1=16.368ppm, F2=-4.267ppm, MI=0.00cm, MAXI=10000.00cm, PC=1.000
      </PeakPickDetails>
    </PeakList1DHeader>
    <Peak1D F1="10.4069" intensity="0.00" type="0"/>
    <Peak1D F1="9.8723" intensity="0.00" type="0"/>
    <Peak1D F1="9.8600" intensity="0.00" type="0"/>
    <Peak1D F1="9.7916" intensity="0.00" type="0"/>
    <Peak1D F1="9.7726" intensity="0.00" type="0"/>
    <Peak1D F1="9.6817" intensity="0.00" type="0"/>
    <Peak1D F1="9.6305" intensity="0.00" type="0"/>
    <Peak1D F1="9.5913" intensity="0.00" type="0"/>
    <Peak1D F1="9.5770" intensity="0.00" type="0"/>
    <Peak1D F1="9.4459" intensity="0.00" type="0"/>
    <Peak1D F1="8.9239" intensity="0.00" type="0"/>
    <Peak1D F1="8.8879" intensity="0.00" type="0"/>
    <Peak1D F1="8.8317" intensity="0.00" type="0"/>
    <Peak1D F1="8.8251" intensity="0.00" type="0"/>
    <Peak1D F1="8.8054" intensity="0.00" type="0"/>
    <Peak1D F1="8.7842" intensity="0.00" type="0"/>
    <Peak1D F1="8.7684" intensity="0.00" type="0"/>
    <Peak1D F1="8.6991" intensity="0.00" type="0"/>
    <Peak1D F1="8.6278" intensity="0.00" type="0"/>
    <Peak1D F1="8.5849" intensity="0.00" type="0"/>
    <Peak1D F1="8.5756" intensity="0.00" type="0"/>
    <Peak1D F1="8.5485" intensity="0.00" type="0"/>
    <Peak1D F1="8.5113" intensity="0.00" type="0"/>
    <Peak1D F1="8.4741" intensity="0.00" type="0"/>
    <Peak1D F1="8.4359" intensity="0.00" type="0"/>
    <Peak1D F1="8.4301" intensity="0.00" type="0"/>
    <Peak1D F1="8.3746" intensity="0.00" type="0"/>
    <Peak1D F1="8.3344" intensity="0.00" type="0"/>
    <Peak1D F1="8.2984" intensity="0.00" type="0"/>
    <Peak1D F1="8.2537" intensity="0.00" type="0"/>
    <Peak1D F1="8.2461" intensity="0.00" type="0"/>
    <Peak1D F1="8.1859" intensity="0.00" type="0"/>
    <Peak1D F1="8.1731" intensity="0.00" type="0"/>
    <Peak1D F1="8.1235" intensity="0.00" type="0"/>
    <Peak1D F1="8.1140" intensity="0.00" type="0"/>
    <Peak1D F1="8.0679" intensity="0.00" type="0"/>
    <Peak1D F1="8.0537" intensity="0.00" type="0"/>
    <Peak1D F1="8.0128" intensity="0.00" type="0"/>
    <Peak1D F1="8.0012" intensity="0.00" type="0"/>
    <Peak1D F1="7.9797" intensity="0.00" type="0"/>
    <Peak1D F1="7.9565" intensity="0.00" type="0"/>
    <Peak1D F1="7.9483" intensity="0.00" type="0"/>
    <Peak1D F1="7.8659" intensity="0.00" type="0"/>
    <Peak1D F1="7.8224" intensity="0.00" type="0"/>
    <Peak1D F1="7.7865" intensity="0.00" type="0"/>
    <Peak1D F1="7.7676" intensity="0.00" type="0"/>
    <Peak1D F1="7.7330" intensity="0.00" type="0"/>
    <Peak1D F1="7.7259" intensity="0.00" type="0"/>
    <Peak1D F1="7.6982" intensity="0.00" type="0"/>
    <Peak1D F1="7.6654" intensity="0.00" type="0"/>
    <Peak1D F1="7.6406" intensity="0.00" type="0"/>
    <Peak1D F1="7.6212" intensity="0.01" type="0"/>
    <Peak1D F1="7.6050" intensity="0.00" type="0"/>
    <Peak1D F1="7.5682" intensity="0.01" type="0"/>
    <Peak1D F1="7.5446" intensity="0.00" type="0"/>
    <Peak1D F1="7.5270" intensity="0.00" type="0"/>
    <Peak1D F1="7.5183" intensity="0.00" type="0"/>
    <Peak1D F1="7.5121" intensity="0.00" type="0"/>
    <Peak1D F1="7.4691" intensity="0.00" type="0"/>
    <Peak1D F1="7.4560" intensity="0.01" type="0"/>
    <Peak1D F1="7.4308" intensity="0.00" type="0"/>
    <Peak1D F1="7.3879" intensity="0.01" type="0"/>
    <Peak1D F1="7.3761" intensity="0.01" type="0"/>
    <Peak1D F1="7.3482" intensity="0.04" type="0"/>
    <Peak1D F1="7.3360" intensity="0.04" type="0"/>
    <Peak1D F1="7.3165" intensity="0.01" type="0"/>
    <Peak1D F1="7.2832" intensity="0.01" type="0"/>
    <Peak1D F1="7.2588" intensity="0.01" type="0"/>
    <Peak1D F1="7.1894" intensity="0.02" type="0"/>
    <Peak1D F1="7.1667" intensity="0.88" type="0"/>
    <Peak1D F1="7.1195" intensity="0.06" type="0"/>
    <Peak1D F1="7.1076" intensity="0.08" type="0"/>
    <Peak1D F1="7.0966" intensity="0.04" type="0"/>
    <Peak1D F1="7.0863" intensity="0.04" type="0"/>
    <Peak1D F1="7.0708" intensity="0.04" type="0"/>
    <Peak1D F1="7.0585" intensity="0.05" type="0"/>
    <Peak1D F1="7.0456" intensity="0.03" type="0"/>
    <Peak1D F1="7.0343" intensity="0.04" type="0"/>
    <Peak1D F1="7.0200" intensity="0.06" type="0"/>
    <Peak1D F1="6.9957" intensity="0.05" type="0"/>
    <Peak1D F1="6.9778" intensity="0.11" type="0"/>
    <Peak1D F1="6.9740" intensity="0.10" type="0"/>
    <Peak1D F1="6.9438" intensity="0.10" type="0"/>
    <Peak1D F1="6.8905" intensity="4.59" type="0"/>
    <Peak1D F1="6.8307" intensity="0.06" type="0"/>
    <Peak1D F1="6.8183" intensity="0.09" type="0"/>
    <Peak1D F1="6.7868" intensity="0.07" type="0"/>
    <Peak1D F1="6.7726" intensity="0.08" type="0"/>
    <Peak1D F1="6.7579" intensity="0.07" type="0"/>
    <Peak1D F1="6.7489" intensity="0.08" type="0"/>
    <Peak1D F1="6.7354" intensity="0.07" type="0"/>
    <Peak1D F1="6.7230" intensity="0.11" type="0"/>
    <Peak1D F1="6.7083" intensity="0.11" type="0"/>
    <Peak1D F1="6.6891" intensity="2.29" type="0"/>
    <Peak1D F1="6.6745" intensity="1.90" type="0"/>
    <Peak1D F1="6.6526" intensity="0.06" type="0"/>
    <Peak1D F1="6.6240" intensity="0.01" type="0"/>
    <Peak1D F1="6.6096" intensity="0.01" type="0"/>
    <Peak1D F1="6.5564" intensity="0.01" type="0"/>
    <Peak1D F1="6.5432" intensity="0.01" type="0"/>
    <Peak1D F1="6.2901" intensity="0.00" type="0"/>
    <Peak1D F1="6.2703" intensity="0.01" type="0"/>
    <Peak1D F1="6.2586" intensity="0.02" type="0"/>
    <Peak1D F1="6.2478" intensity="0.02" type="0"/>
    <Peak1D F1="6.2323" intensity="0.02" type="0"/>
    <Peak1D F1="6.2210" intensity="0.01" type="0"/>
    <Peak1D F1="6.2013" intensity="0.00" type="0"/>
    <Peak1D F1="6.0463" intensity="0.00" type="0"/>
    <Peak1D F1="6.0292" intensity="0.01" type="0"/>
    <Peak1D F1="6.0189" intensity="0.01" type="0"/>
    <Peak1D F1="6.0024" intensity="0.01" type="0"/>
    <Peak1D F1="5.9311" intensity="0.31" type="0"/>
    <Peak1D F1="5.9199" intensity="0.64" type="0"/>
    <Peak1D F1="5.9135" intensity="0.49" type="0"/>
    <Peak1D F1="5.9033" intensity="0.85" type="0"/>
    <Peak1D F1="5.8919" intensity="0.91" type="0"/>
    <Peak1D F1="5.8858" intensity="0.50" type="0"/>
    <Peak1D F1="5.8798" intensity="0.54" type="0"/>
    <Peak1D F1="5.8754" intensity="0.60" type="0"/>
    <Peak1D F1="5.8643" intensity="0.29" type="0"/>
    <Peak1D F1="5.7890" intensity="0.01" type="0"/>
    <Peak1D F1="5.7731" intensity="0.01" type="0"/>
    <Peak1D F1="5.7611" intensity="0.01" type="0"/>
    <Peak1D F1="5.7493" intensity="0.00" type="0"/>
    <Peak1D F1="5.4135" intensity="0.00" type="0"/>
    <Peak1D F1="5.2756" intensity="0.00" type="0"/>
    <Peak1D F1="5.2398" intensity="0.00" type="0"/>
    <Peak1D F1="5.2071" intensity="0.00" type="0"/>
    <Peak1D F1="5.1894" intensity="0.00" type="0"/>
    <Peak1D F1="5.1409" intensity="0.00" type="0"/>
    <Peak1D F1="5.0917" intensity="0.01" type="0"/>
    <Peak1D F1="5.0730" intensity="0.02" type="0"/>
    <Peak1D F1="5.0603" intensity="0.02" type="0"/>
    <Peak1D F1="4.9852" intensity="0.10" type="0"/>
    <Peak1D F1="4.9651" intensity="1.74" type="0"/>
    <Peak1D F1="4.9438" intensity="2.18" type="0"/>
    <Peak1D F1="4.9365" intensity="2.05" type="0"/>
    <Peak1D F1="4.9345" intensity="2.02" type="0"/>
    <Peak1D F1="4.9305" intensity="1.94" type="0"/>
    <Peak1D F1="4.8651" intensity="0.01" type="0"/>
    <Peak1D F1="4.8342" intensity="0.02" type="0"/>
    <Peak1D F1="4.8091" intensity="0.02" type="0"/>
    <Peak1D F1="4.7942" intensity="0.01" type="0"/>
    <Peak1D F1="4.6170" intensity="0.00" type="0"/>
    <Peak1D F1="4.5680" intensity="0.01" type="0"/>
    <Peak1D F1="4.5569" intensity="0.01" type="0"/>
    <Peak1D F1="4.5061" intensity="0.00" type="0"/>
    <Peak1D F1="4.4702" intensity="0.00" type="0"/>
    <Peak1D F1="4.2191" intensity="0.00" type="0"/>
    <Peak1D F1="4.1427" intensity="0.02" type="0"/>
    <Peak1D F1="4.1300" intensity="0.03" type="0"/>
    <Peak1D F1="4.1169" intensity="0.02" type="0"/>
    <Peak1D F1="4.0861" intensity="0.00" type="0"/>
    <Peak1D F1="4.0575" intensity="0.00" type="0"/>
    <Peak1D F1="3.9916" intensity="0.00" type="0"/>
    <Peak1D F1="3.9669" intensity="0.00" type="0"/>
    <Peak1D F1="3.9600" intensity="0.00" type="0"/>
    <Peak1D F1="3.9464" intensity="0.01" type="0"/>
    <Peak1D F1="3.9160" intensity="0.01" type="0"/>
    <Peak1D F1="3.8714" intensity="0.02" type="0"/>
    <Peak1D F1="3.8505" intensity="0.03" type="0"/>
    <Peak1D F1="3.8283" intensity="0.11" type="0"/>
    <Peak1D F1="3.8114" intensity="0.03" type="0"/>
    <Peak1D F1="3.7977" intensity="0.05" type="0"/>
    <Peak1D F1="3.7860" intensity="0.07" type="0"/>
    <Peak1D F1="3.7809" intensity="0.08" type="0"/>
    <Peak1D F1="3.7648" intensity="0.38" type="0"/>
    <Peak1D F1="3.7458" intensity="4.19" type="0"/>
    <Peak1D F1="3.7268" intensity="0.64" type="0"/>
    <Peak1D F1="3.7113" intensity="15.00" type="0"/>
    <Peak1D F1="3.6976" intensity="0.55" type="0"/>
    <Peak1D F1="3.6920" intensity="0.41" type="0"/>
    <Peak1D F1="3.6385" intensity="0.05" type="0"/>
    <Peak1D F1="3.6156" intensity="0.02" type="0"/>
    <Peak1D F1="3.5894" intensity="0.12" type="0"/>
    <Peak1D F1="3.5238" intensity="0.02" type="0"/>
    <Peak1D F1="3.4861" intensity="0.01" type="0"/>
    <Peak1D F1="3.4778" intensity="0.01" type="0"/>
    <Peak1D F1="3.4226" intensity="0.07" type="0"/>
    <Peak1D F1="3.4110" intensity="0.07" type="0"/>
    <Peak1D F1="3.3757" intensity="0.03" type="0"/>
    <Peak1D F1="3.3649" intensity="0.03" type="0"/>
    <Peak1D F1="3.3298" intensity="0.02" type="0"/>
    <Peak1D F1="3.2712" intensity="3.84" type="0"/>
    <Peak1D F1="3.2608" intensity="3.71" type="0"/>
    <Peak1D F1="3.2006" intensity="0.03" type="0"/>
    <Peak1D F1="3.1892" intensity="0.03" type="0"/>
    <Peak1D F1="3.1634" intensity="0.03" type="0"/>
    <Peak1D F1="3.1527" intensity="0.03" type="0"/>
    <Peak1D F1="3.0702" intensity="0.00" type="0"/>
    <Peak1D F1="3.0574" intensity="0.00" type="0"/>
    <Peak1D F1="3.0212" intensity="0.00" type="0"/>
    <Peak1D F1="3.0099" intensity="0.00" type="0"/>
    <Peak1D F1="2.9960" intensity="0.00" type="0"/>
    <Peak1D F1="2.9342" intensity="0.00" type="0"/>
    <Peak1D F1="2.8423" intensity="0.00" type="0"/>
    <Peak1D F1="2.8256" intensity="0.00" type="0"/>
    <Peak1D F1="2.7973" intensity="0.00" type="0"/>
    <Peak1D F1="2.7880" intensity="0.00" type="0"/>
    <Peak1D F1="2.7553" intensity="0.00" type="0"/>
    <Peak1D F1="2.6988" intensity="0.00" type="0"/>
    <Peak1D F1="2.6962" intensity="0.00" type="0"/>
    <Peak1D F1="2.6575" intensity="0.00" type="0"/>
    <Peak1D F1="2.6302" intensity="0.00" type="0"/>
    <Peak1D F1="2.4620" intensity="0.00" type="0"/>
    <Peak1D F1="2.3374" intensity="0.00" type="0"/>
    <Peak1D F1="2.3189" intensity="0.00" type="0"/>
    <Peak1D F1="2.3040" intensity="0.00" type="0"/>
    <Peak1D F1="2.2825" intensity="0.00" type="0"/>
    <Peak1D F1="2.2703" intensity="0.01" type="0"/>
    <Peak1D F1="2.2594" intensity="0.01" type="0"/>
    <Peak1D F1="2.2391" intensity="0.01" type="0"/>
    <Peak1D F1="2.2297" intensity="0.01" type="0"/>
    <Peak1D F1="2.2150" intensity="0.00" type="0"/>
    <Peak1D F1="2.1869" intensity="0.00" type="0"/>
    <Peak1D F1="2.1344" intensity="0.00" type="0"/>
    <Peak1D F1="2.1238" intensity="0.00" type="0"/>
    <Peak1D F1="2.0999" intensity="0.09" type="0"/>
    <Peak1D F1="2.0558" intensity="0.00" type="0"/>
    <Peak1D F1="2.0108" intensity="0.00" type="0"/>
    <Peak1D F1="1.9877" intensity="0.01" type="0"/>
    <Peak1D F1="1.9613" intensity="0.01" type="0"/>
    <Peak1D F1="1.9442" intensity="0.01" type="0"/>
    <Peak1D F1="1.9281" intensity="0.02" type="0"/>
    <Peak1D F1="1.9167" intensity="0.03" type="0"/>
    <Peak1D F1="1.9045" intensity="0.05" type="0"/>
    <Peak1D F1="1.8920" intensity="0.03" type="0"/>
    <Peak1D F1="1.8801" intensity="0.01" type="0"/>
    <Peak1D F1="1.8003" intensity="0.01" type="0"/>
    <Peak1D F1="1.7886" intensity="0.01" type="0"/>
    <Peak1D F1="1.7772" intensity="0.00" type="0"/>
    <Peak1D F1="1.6993" intensity="0.00" type="0"/>
    <Peak1D F1="1.6886" intensity="0.00" type="0"/>
    <Peak1D F1="1.6420" intensity="0.01" type="0"/>
    <Peak1D F1="1.6094" intensity="0.01" type="0"/>
    <Peak1D F1="1.5766" intensity="0.04" type="0"/>
    <Peak1D F1="1.5393" intensity="0.03" type="0"/>
    <Peak1D F1="1.4761" intensity="0.55" type="0"/>
    <Peak1D F1="1.3838" intensity="0.01" type="0"/>
    <Peak1D F1="1.3648" intensity="0.02" type="0"/>
    <Peak1D F1="1.3523" intensity="0.03" type="0"/>
    <Peak1D F1="1.2602" intensity="0.04" type="0"/>
    <Peak1D F1="1.2090" intensity="0.14" type="0"/>
    <Peak1D F1="1.1812" intensity="0.85" type="0"/>
    <Peak1D F1="1.0271" intensity="0.02" type="0"/>
    <Peak1D F1="0.9944" intensity="0.02" type="0"/>
    <Peak1D F1="0.9814" intensity="0.02" type="0"/>
    <Peak1D F1="0.9488" intensity="0.01" type="0"/>
    <Peak1D F1="0.8969" intensity="0.04" type="0"/>
    <Peak1D F1="0.8859" intensity="0.04" type="0"/>
    <Peak1D F1="0.8089" intensity="0.22" type="0"/>
    <Peak1D F1="0.7975" intensity="0.22" type="0"/>
    <Peak1D F1="0.7850" intensity="0.13" type="0"/>
    <Peak1D F1="0.7721" intensity="0.11" type="0"/>
    <Peak1D F1="0.6566" intensity="0.01" type="0"/>
    <Peak1D F1="0.6400" intensity="0.01" type="0"/>
    <Peak1D F1="0.6280" intensity="0.01" type="0"/>
    <Peak1D F1="0.5702" intensity="0.00" type="0"/>
    <Peak1D F1="0.5393" intensity="0.00" type="0"/>
    <Peak1D F1="0.5184" intensity="0.00" type="0"/>
    <Peak1D F1="0.4959" intensity="0.00" type="0"/>
    <Peak1D F1="0.4859" intensity="0.00" type="0"/>
    <Peak1D F1="0.4392" intensity="0.00" type="0"/>
    <Peak1D F1="0.3932" intensity="0.00" type="0"/>
    <Peak1D F1="0.3644" intensity="0.00" type="0"/>
    <Peak1D F1="0.0979" intensity="0.00" type="0"/>
    <Peak1D F1="0.0144" intensity="0.01" type="0"/>
    <Peak1D F1="-0.0003" intensity="0.17" type="0"/>
    <Peak1D F1="-0.0254" intensity="0.01" type="0"/>
    <Peak1D F1="-0.0747" intensity="0.00" type="0"/>
    <Peak1D F1="-0.0999" intensity="0.00" type="0"/>
    <Peak1D F1="-0.1149" intensity="0.00" type="0"/>
    <Peak1D F1="-0.1655" intensity="0.00" type="0"/>
  </PeakList1D>
</PeakList>
