# Supplementary material for: A Fenton Approach to Aromatic Radical Cations and Diarylmethane Synthesis
Source: J Org Chem. 2023 Oct 17;88(21):15060–6. doi: 10.1021/acs.joc.3c01505 (PMC10629232; doi:10.1021/acs.joc.3c01505)
Supplement: Supplementary file 2 — jo3c01505_si_002.zip [file jo3c01505_si_002.zip › FIDs/6c-C13/1/pdata/1/auditp.txt]

##TITLE= Audit trail, TOPSPIN		Version 2.1
##JCAMPDX= 5.01
##ORIGIN= Bruker BioSpin GmbH
##OWNER= kou
$$ /home/opt/kou/data/BL/nmr/BL-1-90.2.C13/1/pdata/1/auditp.txt
##AUDIT TRAIL=  $$ (NUMBER, WHEN, WHO, WHERE, PROCESS, VERSION, WHAT)
(   1,<2022-05-24 18:34:40.942 -0700>,<kou>,<acif600>,<go>,<TOPSPIN 2.1>,
      <created by zg
	started at 2022-05-24 17:43:41.832 -0700,
	POWCHK disabled, PULCHK disabled,
       configuration hash MD5:
       C3 4D C7 C4 F7 6A 41 31 76 EC E2 74 FE 2A C5 E5
       data hash MD5: 64K
       96 52 52 62 35 0A CE 6A 96 EF 59 F8 0E 65 47 DB>)
(   2,<2022-05-24 18:34:47.350 -0700>,<kou>,<acif600>,<proc1d>,<TOPSPIN 2.1>,
      <Start of raw data processing
       efp BC_mod = 2 LB = 3 FT_mod = 6 PKNL = 1 PHC0 = 68.97447 PHC1 = 30.21315 SI = 32K 
       data hash MD5: 32K
       B4 43 DB AF 09 55 0B 45 D8 FC F2 EF 43 48 81 20>)
(   3,<2022-05-24 18:34:49.647 -0700>,<kou>,<acif600>,<proc1d>,<TOPSPIN 2.1>,
      <apk 
       data hash MD5: 32K
       7C 6A 18 2C 32 A2 6A 4A 6D CB 26 F2 10 E9 F7 96>)
##END=

$$ hash MD5
$$ 8E 3F E6 DA B7 EF 33 8E 84 DF 90 D0 AE 70 B0 21
