# Supplementary material for: A Fenton Approach to Aromatic Radical Cations and Diarylmethane Synthesis
Source: J Org Chem. 2023 Oct 17;88(21):15060–6. doi: 10.1021/acs.joc.3c01505 (PMC10629232; doi:10.1021/acs.joc.3c01505)
Supplement: Supplementary file 2 — jo3c01505_si_002.zip [file jo3c01505_si_002.zip › FIDs/6d/6/pdata/1/auditp.txt]

##TITLE= Audit trail, TOPSPIN		Version 2.1
##JCAMPDX= 5.01
##ORIGIN= Bruker BioSpin GmbH
##OWNER= kou
$$ /home/opt/kou/data/AM/nmr/AM-140B/6/pdata/1/auditp.txt
##AUDIT TRAIL=  $$ (NUMBER, WHEN, WHO, WHERE, PROCESS, VERSION, WHAT)
(   1,<2022-08-26 17:52:04.984 -0700>,<kou>,<acif600>,<go>,<TOPSPIN 2.1>,
      <created by zg
	started at 2022-08-26 17:50:56.856 -0700,
	POWCHK disabled, PULCHK disabled,
       configuration hash MD5:
       C3 4D C7 C4 F7 6A 41 31 76 EC E2 74 FE 2A C5 E5
       data hash MD5: 64K
       8A A5 74 79 0C AA CE 7D 51 E3 42 5E 32 A1 63 19>)
(   2,<2022-08-26 17:52:09.494 -0700>,<kou>,<acif600>,<proc1d>,<TOPSPIN 2.1>,
      <Start of raw data processing
       efp LB = 0.3 FT_mod = 6 PKNL = 1 PHC0 = 35.43343 PHC1 = -13.04354 SI = 32K 
       data hash MD5: 32K
       7B 72 1F DD 1E E0 31 E6 CB 8C B8 E7 21 D0 01 3B>)
(   3,<2022-08-26 17:52:10.952 -0700>,<kou>,<acif600>,<proc1d>,<TOPSPIN 2.1>,
      <apk 
       data hash MD5: 32K
       D9 FB 59 C2 5B DF 4A 1A 4C 64 9E 84 DA 46 4E A5>)
##END=

$$ hash MD5
$$ BD 60 D6 EC 27 A5 92 ED 7D D9 3A 8B 6D 65 1E C2
