# Supplementary material for: A Fenton Approach to Aromatic Radical Cations and Diarylmethane Synthesis
Source: J Org Chem. 2023 Oct 17;88(21):15060–6. doi: 10.1021/acs.joc.3c01505 (PMC10629232; doi:10.1021/acs.joc.3c01505)
Supplement: Supplementary file 2 — jo3c01505_si_002.zip [file jo3c01505_si_002.zip › FIDs/6d/6/pdata/1/proc]

##TITLE= Parameter file, TOPSPIN		Version 2.1
##JCAMPDX= 5.0
##DATATYPE= Parameter Values
##NPOINTS= 2	$$ modification sequence number
##ORIGIN= Bruker BioSpin GmbH
##OWNER= kou
$$ 2022-08-26 17:52:10.951 -0700  kou@acif600
$$ /home/opt/kou/data/AM/nmr/AM-140B/6/pdata/1/proc
$$ process /opt/topspin/prog/mod/proc1d
##$ABSF1= 10
##$ABSF2= 0
##$ABSG= 5
##$ABSL= 3
##$ALPHA= 0
##$AQORDER= 0
##$ASSFAC= 0
##$ASSFACI= 0
##$ASSFACX= 0
##$ASSWID= 0
##$AUNMP= <proc_1d>
##$AXLEFT= 0
##$AXNAME= <>
##$AXNUC= <off>
##$AXRIGHT= 0
##$AXTYPE= 0
##$AXUNIT= <>
##$AZFE= 0.1
##$AZFW= 0.1
##$BCFW= 1
##$BC_mod= 2
##$BYTORDP= 0
##$COROFFS= 0
##$CY= 15
##$DATMOD= 1
##$DC= 2
##$DFILT= <>
##$DTYPP= 0
##$F1P= 0
##$F2P= 0
##$FCOR= 0.5
##$FTSIZE= 0
##$FT_mod= 4
##$GAMMA= 1
##$GB= 0
##$INTBC= 1
##$INTSCL= 1
##$ISEN= 128
##$LB= 0.3
##$LEV0= 0
##$LPBIN= 0
##$MAXI= 10000
##$MC2= 0
##$MEAN= 0
##$ME_mod= 0
##$MI= 0
##$NCOEF= 0
##$NC_proc= 0
##$NLEV= 6
##$NOISF1= 0
##$NOISF2= 0
##$NSP= 1
##$NTH_PI= 0
##$NZP= 0
##$OFFSET= 16.49324
##$PC= 1
##$PHC0= -58.79148
##$PHC1= 1.957258
##$PH_mod= 0
##$PKNL= yes
##$PPARMOD= 0
##$PPDIAG= 0
##$PPIPTYP= 0
##$PPMPNUM= 2147483647
##$PPRESOL= 1
##$PSCAL= 4
##$PSIGN= 0
##$PYNMP= <proc.py>
##$REVERSE= no
##$SF= 599.75
##$SI= 32768
##$SIGF1= 0
##$SIGF2= 0
##$SINO= 400
##$SIOLD= 32768
##$SPECTYP= <>
##$SREGLST= <1H.CDCl3>
##$SSB= 0
##$STSI= 0
##$STSR= 0
##$SW_p= 12376.2376237624
##$SYMM= 0
##$S_DEV= 0
##$TDeff= 0
##$TDoff= 0
##$TI= <>
##$TILT= no
##$TM1= 0
##$TM2= 0
##$TOPLEV= 0
##$USERP1= <user>
##$USERP2= <user>
##$USERP3= <user>
##$USERP4= <user>
##$USERP5= <user>
##$WDW= 1
##$XDIM= 8192
##$YMAX_p= 0
##$YMIN_p= 0
##END=
