# Supplementary material for: A Fenton Approach to Aromatic Radical Cations and Diarylmethane Synthesis
Source: J Org Chem. 2023 Oct 17;88(21):15060–6. doi: 10.1021/acs.joc.3c01505 (PMC10629232; doi:10.1021/acs.joc.3c01505)
Supplement: Supplementary file 2 — jo3c01505_si_002.zip [file jo3c01505_si_002.zip › FIDs/6d-C13/3/pdata/1/auditp.txt]

##TITLE= Audit trail, TOPSPIN		Version 2.1
##JCAMPDX= 5.01
##ORIGIN= Bruker BioSpin GmbH
##OWNER= kou
$$ /home/opt/kou/data/RC/nmr/AM-140B-re/3/pdata/1/auditp.txt
##AUDIT TRAIL=  $$ (NUMBER, WHEN, WHO, WHERE, PROCESS, VERSION, WHAT)
(   1,<2023-02-21 18:20:04.450 -0800>,<kou>,<acif600>,<go>,<TOPSPIN 2.1>,
      <created by zg
	started at 2023-02-21 18:01:30.439 -0800,
	POWCHK disabled, PULCHK disabled,
       terminated by command 'halt'
       configuration hash MD5:
       C3 4D C7 C4 F7 6A 41 31 76 EC E2 74 FE 2A C5 E5
       data hash MD5: 64K
       07 E3 54 20 0A 5E 65 70 D4 20 EA 6C 87 AC 35 7C>)
(   2,<2023-02-21 18:20:05.984 -0800>,<kou>,<acif600>,<proc1d>,<TOPSPIN 2.1>,
      <Start of raw data processing
       efp BC_mod = 2 LB = 3 FT_mod = 6 PKNL = 1 PHC0 = 68.97447 PHC1 = 30.21315 SI = 32K 
       data hash MD5: 32K
       FF 6A D6 BF C8 6F 08 2E A3 27 FE 67 F5 B6 0F B2>)
(   3,<2023-02-21 18:20:06.923 -0800>,<kou>,<acif600>,<proc1d>,<TOPSPIN 2.1>,
      <apk 
       data hash MD5: 32K
       7D E5 37 45 9D 71 FC 79 4E FA 28 04 5C 8E 49 04>)
##END=

$$ hash MD5
$$ 27 5E E2 44 90 F3 DC FD 53 10 9E 03 A2 2C 0F F4
