# Supplementary material for: A Fenton Approach to Aromatic Radical Cations and Diarylmethane Synthesis
Source: J Org Chem. 2023 Oct 17;88(21):15060–6. doi: 10.1021/acs.joc.3c01505 (PMC10629232; doi:10.1021/acs.joc.3c01505)
Supplement: Supplementary file 2 — jo3c01505_si_002.zip [file jo3c01505_si_002.zip › FIDs/6d-C13/3/pdata/1/outd]

##TITLE= Parameter file, TOPSPIN		Version 2.1
##JCAMPDX= 5.0
##DATATYPE= Parameter Values
##NPOINTS= 1	$$ modification sequence number
##ORIGIN= Bruker BioSpin GmbH
##OWNER= kou
$$ 2023-02-21 17:58:29.024 -0800  kou@acif600
$$ /home/opt/kou/data/RC/nmr/AM-140B-re/3/pdata/1/outd
$$ process /opt/topspin/prog/mod/edparproc
##$CURPLOT= <LaserJet1300>
##$CURPRIN= <$LaserJet1300>
##$DFORMAT= <normdp>
##$LAYOUT= <+/layouts.ATP/1D_hz.xwp>
##$LFORMAT= <normlp>
##$PFORMAT= <normpl>
##$SURQMSG= 1
##END=
